# Supplementary material for: Novel Aurone Derivative Ameliorates MASH Lipid Metabolism via the AMPK-ACC-PPARα Axis
Source: Int J Mol Sci. 2025 Nov 17;26(22):11099. doi: 10.3390/ijms262211099 (PMC12652917; doi:10.3390/ijms262211099)
Supplement: Supplementary file 1 [file ijms-26-11099-s001.zip]

Archive with 1 entries (1 files):
- ijms-3982406 Supplementary Information.pdf
